# Supplementary material for: Real-World Data on Treatment Management and Outcomes of Patients with Newly Diagnosed Advanced Epithelial Ovarian Cancer in Greece (The EpOCa Study)
Source: Curr Oncol. 2021 Dec 10;28(6):5266–77. doi: 10.3390/curroncol28060440 (PMC8699844; doi:10.3390/curroncol28060440)
Supplement: Supplementary file 1 [file curroncol-28-00440-s001.zip]

Archive with 1 entries (1 files):
- curroncol-1422073-supplementary.pdf
